# Supplementary material for: You are what you eat: fungal metabolites and host plant affect the susceptibility of diamondback moth to entomopathogenic fungi
Source: PeerJ. 2022 Dec 19;10:e14491. doi: 10.7717/peerj.14491 (PMC9774005; doi:10.7717/peerj.14491)
Supplement: Supplemental Information 2 [file peerj-10-14491-s002.xlsx]

## Sheet: Accumulative Data
	Isolate	Dose	D1	D2	D3	D4	D5	D6	D7
	Control	TritonX-100	0	0	2.5	5	5	10	15
	Broccoli/I12 Damo	10⁵	0	0	10	50	55	70	80
		10⁷	0	20	40	60	80	90	100
		10⁸	0	45	65	90	95	100	100
	Broccoli/CTL20	10⁵	0	0	5	15	25	25	40
		10⁷	0	20	25	50	80	85	90
		10⁸	0	15	50	65	90	95	100
	Cabbage /I12 Damo	10⁵	0	0	0	0	10	20	40
		10⁷	0	10	75	90	100	100	100
		10⁸	0	40	85	100	100	100	100
	Cabbage/CTL20	10⁵	0	0	0	0	20	45	60
		10⁷	0	20	55	85	90	95	100
		10⁸	0	25	55	80	95	95	100
	Cauliflower/I12 Damo	10⁵	0	0	10	30	45	50	70
		10⁷	0	25	65	80	90	90	100
		10⁸	0	50	85	95	95	100	100
	Cauliflower/CTL20	10⁵	0	10	20	25	30	40	40
		10⁷	0	15	40	70	85	100	100
		10⁸	0	35	65	80	100	100	100
	Radish/I12 Damo	10⁵	0	0	5	15	25	35	60
		10⁷	0	20	45	55	80	90	100
		10⁸	0	35	60	80	85	95	100
	Radish/CTL20	10⁵	0	5	10	20	35	45	70
		10⁷	0	15	20	35	65	90	100
		10⁸	0	45	65	75	95	95	100

## Sheet: LD50 for Genstat
	Isolate!	Run!	Dose!	Brassica!	R	N				Isolate!	Run!	Dose!	Brassica!	R	N
	I12 Damo	1	100000	Broccoli	7	10				CTL20	1	100000	Broccoli	3	10
	I12 Damo	1	10000000	Broccoli	9	10				CTL20	1	10000000	Broccoli	7	10
	I12 Damo	1	100000000	Broccoli	10	10				CTL20	1	100000000	Broccoli	9	10
	I12 Damo	2	100000	Broccoli	7	10				CTL20	2	100000	Broccoli	5	10
	I12 Damo	2	10000000	Broccoli	10	10				CTL20	2	10000000	Broccoli	10	10
	I12 Damo	2	100000000	Broccoli	10	10				CTL20	2	100000000	Broccoli	10	10
		1	*	*	1	10				*	1	*	*	1	10
		2	*	*	1.5	10				*	2	*	*	1.5	10
	I12 Damo	1	100000	Cabbage	3	10				CTL20	1	100000	Cabbage	4	10
	I12 Damo	1	10000000	Cabbage	10	10				CTL20	1	10000000	Cabbage	9	10
	I12 Damo	1	100000000	Cabbage	10	10				CTL20	1	100000000	Cabbage	9	10
	I12 Damo	2	100000	Cabbage	5	10				CTL20	2	100000	Cabbage	5	10
	I12 Damo	2	10000000	Cabbage	10	10				CTL20	2	10000000	Cabbage	10	10
	I12 Damo	2	100000000	Cabbage	10	10				CTL20	2	100000000	Cabbage	10	10
		1	*	*	1	10				*	1	*	*	1	10
		2	*	*	1.5	10				*	2	*	*	1.5	10
	I12 Damo	1	100000	Cauliflower	7	10				CTL20	1	100000	Cauliflower	3	10
	I12 Damo	1	10000000	Cauliflower	9	10				CTL20	1	10000000	Cauliflower	10	10
	I12 Damo	1	100000000	Cauliflower	10	10				CTL20	1	100000000	Cauliflower	10	10
	I12 Damo	2	100000	Cauliflower	6	10				CTL20	2	100000	Cauliflower	5	10
	I12 Damo	2	10000000	Cauliflower	10	10				CTL20	2	10000000	Cauliflower	10	10
	I12 Damo	2	100000000	Cauliflower	10	10				CTL20	2	100000000	Cauliflower	10	10
		1	*	*	1	10				*	1	*	*	1	10
		2	*	*	1.5	10				*	2	*	*	1.5	10
	I12 Damo	1	100000	Radish	5	10				CTL20	1	100000	Radish	6	10
	I12 Damo	1	10000000	Radish	9	10				CTL20	1	10000000	Radish	10	10
	I12 Damo	1	100000000	Radish	10	10				CTL20	1	100000000	Radish	10	10
	I12 Damo	2	100000	Radish	7	10				CTL20	2	100000	Radish	7	10
	I12 Damo	2	10000000	Radish	10	10				CTL20	2	10000000	Radish	10	10
	I12 Damo	2	100000000	Radish	10	10				CTL20	2	100000000	Radish	10	10
		1	*	*	1	10				*	1	*	*	1	10
		2	*	*	1.5	10				*	2	*	*	1.5	10
	B.pseudobassiana I12 Damo	1	100000	Con	5	10				B. bassiana CTL 20	1	100000	Con	5	10
	B.pseudobassiana I12 Damo	1	10000000	Con	10	10				B. bassiana CTL 20	1	10000000	Con	10	10
	B.pseudobassiana I12 Damo	1	100000000	Con	10	10				B. bassiana CTL 20	1	100000000	Con	10	10
	B.pseudobassiana I12 Damo	2	100000	Con	4	10				B. bassiana CTL 20	2	100000	Con	4	10
	B.pseudobassiana I12 Damo	2	10000000	Con	10	10				B. bassiana CTL 20	2	10000000	Con	10	10
	B.pseudobassiana I12 Damo	2	100000000	Con	10	10				B. bassiana CTL 20	2	100000000	Con	10	10

## Sheet: LT50 for Genstat
	Isolate!	Run!	Rate!	Brassicas!	LT50				Isolate!	Run!	Rate!	Brassicas!	LT50
	I12 Damo	1	100000	Broccoli	3.8				CTL20	1	100000	Broccoli	11.6667
	I12 Damo	1	100000	Cabbage	7.5				CTL20	1	100000	Cabbage	6.8
	I12 Damo	1	100000	Cauliflower	5				CTL20	1	100000	Cauliflower	17.5
	I12 Damo	1	100000	Radish	7				CTL20	1	100000	Radish	6.8
	I12 Damo	1	100000	Con	8.75				CTL20	1	100000	Con	7
	I12 Damo	1	10000000	Broccoli	3.8				CTL20	2	100000	Broccoli	7
	I12 Damo	1	10000000	Cabbage	2.57143				CTL20	2	100000	Cabbage	7
	I12 Damo	1	10000000	Cauliflower	2.8				CTL20	2	100000	Cauliflower	17.5
	I12 Damo	1	10000000	Radish	4.8				CTL20	2	100000	Radish	5
	I12 Damo	1	10000000	Con	4				CTL20	2	100000	Con	4.66667
	I12 Damo	1	100000000	Broccoli	2				CTL20	1	10000000	Broccoli	5.8
	I12 Damo	1	100000000	Cabbage	2.44444				CTL20	1	10000000	Cabbage	2.57143
	I12 Damo	1	100000000	Cauliflower	2.5				CTL20	1	10000000	Cauliflower	2.8
	I12 Damo	1	100000000	Radish	2.8				CTL20	1	10000000	Radish	5.57143
	I12 Damo	1	100000000	Con	2.8				CTL20	1	10000000	Con	4.57143
	I12 Damo	2	100000	Broccoli	5.8				CTL20	2	10000000	Broccoli	3.8
	I12 Damo	2	100000	Cabbage	7				CTL20	2	10000000	Cabbage	3.5
	I12 Damo	2	100000	Cauliflower	6.8				CTL20	2	10000000	Cauliflower	3.66667
	I12 Damo	2	100000	Radish	6				CTL20	2	10000000	Radish	4
	I12 Damo	2	100000	Con	7				CTL20	2	10000000	Con	3.66667
	I12 Damo	2	10000000	Broccoli	3.8				CTL20	1	100000000	Broccoli	4.57143
	I12 Damo	2	10000000	Cabbage	2.66667				CTL20	1	100000000	Cabbage	2.5
	I12 Damo	2	10000000	Cauliflower	2.66667				CTL20	1	100000000	Cauliflower	2
	I12 Damo	2	10000000	Radish	2.8				CTL20	1	100000000	Radish	3
	I12 Damo	2	10000000	Con	3.66667				CTL20	1	100000000	Con	2
	I12 Damo	2	100000000	Broccoli	2.8				CTL20	2	100000000	Broccoli	2.8
	I12 Damo	2	100000000	Cabbage	2				CTL20	2	100000000	Cabbage	3.66667
	I12 Damo	2	100000000	Cauliflower	1.6				CTL20	2	100000000	Cauliflower	3
	I12 Damo	2	100000000	Radish	2.8				CTL20	2	100000000	Radish	2
	I12 Damo	2	100000000	Con	2				CTL20	2	100000000	Con	3.57143

## Sheet: %Sporulation
	I12 Damo	10⁵	10⁷	10⁸			CTL20	10⁵	10⁷	10⁸
	Broccoli	63.4921	84.4444	95			Broccoli	73.3333	78.5714	100
	Cauliflower	100	95	100			Cabbage	73.3333	94.4444	100
	Cauliflower	84.5238	94.4444	100			Cauliflower	92.8571	100	100
	Radish	65.7143	88.8889	95			Radish	84.5238	95	100
	Con	100	100	100			Con	80	100	100
