# Supplementary material for: You are what you eat: fungal metabolites and host plant affect the susceptibility of diamondback moth to entomopathogenic fungi
Source: PeerJ. 2022 Dec 19;10:e14491. doi: 10.7717/peerj.14491 (PMC9774005; doi:10.7717/peerj.14491)
Supplement: Supplemental Information 3 [file peerj-10-14491-s003.xlsx]

## Sheet: Accumulative Data
Isolate	Dose
		Day 1	Day 2	Day 3	Day 4	Day 5	Day 6	Day 7
Con	R1-R2	0	0	0	0	0	10	10
	R3-R4	0	5	5	5	5	5	5
Beauveria pseudobassiana FRhp	Half	0	0	5	5	10	15	20
	Full	0	0	5	10	15	30	40
Beauveria pseudobassiana FW Mana	Half	0	5	10	10	15	35	55
	Full	0	0	5	5	25	60	65
Beauveria bassiana CTL20	Half	0	0	10	20	25	25	35
	Full	0	0	0	5	15	20	40

## Sheet: LT50 for Genstat
	Isolate!	Run!	Rate	R
	Control	1	0	2.5
	Beauveria pseudobassiana FRhp	1	Half	20
	Beauveria pseudobassiana FRhp	1	Full	30
	Beauveria pseudobassiana FW Mana	1	Half	50
	Beauveria pseudobassiana FW Mana	1	Full	60
	Beauveria bassiana CTL20	1	Half	30
	Beauveria bassiana CTL20	1	Full	40
	Control	2	0	5
	Beauveria pseudobassiana FRhp	2	Half	20
	Beauveria pseudobassiana FRhp	2	Full	50
	Beauveria pseudobassiana FW Mana	2	Half	60
	Beauveria pseudobassiana FW Mana	2	Full	70
	Beauveria bassiana CTL20	2	Half	40
	Beauveria bassiana CTL20	2	Full	40
